# Supplementary material for: 2-Nitro-1,3-dinitro­oxypropane
Source: Acta Crystallogr Sect E Struct Rep Online. 2013 Feb 16;69(Pt 3):o384. doi: 10.1107/S1600536813004170 (PMC3588449; doi:10.1107/S1600536813004170)
Supplement: Supplementary file 1 [file e-69-0o384-sup1.cif]

##############################################################################
#                                                                            #
# This CIF contains the data in a paper accepted for publication in          #
# Acta Crystallographica Section E. It conforms to the requirements of       #
# Notes for Authors for Acta Crystallographica Section E, and has been       #
# peer reviewed under the auspices of the IUCr Commission on Journals.       #
#                                                                            #
# Full details of the Crystallographic Information File format               #
# are given in the paper "The Crystallographic Information File (CIF):       #
# a New Standard Archive File for Crystallography" by S. R. Hall, F. H.      #
# Allen and I. D. Brown [Acta Cryst. (1991), A47, 655-685].                  #
#                                                                            #
# The current version of the core CIF dictionary is obtainable from          #
# ftp://ftp.iucr.org/pub/cif_core.dic.                                       #
#                                                                            #
# Software is freely available for graphical display of the structure(s)     #
# in this CIF. For information consult the CIF software page                 #
# http://www.iucr.org/resources/cif/software.                                #
#                                                                            #
# This file may be used for bona fide research purposes within the           #
# scientific community so long as proper attribution is given to the journal # 
# article from which it was obtained.                                        #
#                                                                            #
##############################################################################
data_global
_audit_creation_method     'from SHELXTL CIF, local template and enCIFer'
_journal_date_recd_electronic     2013-01-28
_journal_date_accepted     2013-02-11
_journal_name_full     'Acta Crystallographica, Section E'
_journal_year     2013
_journal_volume     69
_journal_issue      3
_journal_page_first     o384
_journal_page_last     o384
_journal_paper_category     QO
_journal_paper_doi     10.1107/S1600536813004170
_journal_coeditor_code     LD2094
_publ_contact_author_name     'Dr Damon A. Parrish'
_publ_contact_author_address
;
Laboratory for the Structure of Matter
Naval Research Laboratory
Washington, DC 20375
USA
;
_publ_contact_author_email     'damon.parrish@nrl.navy.mil'
_publ_contact_author_fax     '202-767-6874'
_publ_contact_author_phone     '202-404-2141'
_publ_section_title
;
2-Nitro-1,3-dinitrooxypropane
;
loop_
    _publ_author_name
    _publ_author_footnote
    _publ_author_address
    'Breiner, Megan M.' ?
;
MS C920
Los Alamos National Laboratory
Los Alamos, NM 87545
USA
;
    'Chavez, David E.' ?
;
Technical Staff Member
MS C920
Los Alamos National Laboratory
Los Alamos, NM 87545
USA
;
    'Parrish, Damon A.' ?
;
CBMSE, Code 6910
Naval Research Laboratory
Washington, DC 20375
USA
;
data_I
_audit_creation_method     'from SHELXTL CIF, local template and enCIFer'
_chemical_name_systematic
;
2-Nitro-1,3-dinitrooxypropane
;
_chemical_name_common     ?
_chemical_formula_moiety     'C3 H5 N3 O8'
_chemical_formula_sum     'C3 H5 N3 O8'
_chemical_formula_iupac     'C3 H5 N3 O8'
_chemical_formula_weight     211.10
_chemical_melting_point     ?
_symmetry_cell_setting     orthorhombic
_symmetry_space_group_name_H-M     'C m c 21'
loop_
    _symmetry_equiv_pos_as_xyz
    'x, y, z'
    '-x, -y, z+1/2'
    '-x, y, z'
    'x, -y, z+1/2'
    'x+1/2, y+1/2, z'
    '-x+1/2, -y+1/2, z+1/2'
    '-x+1/2, y+1/2, z'
    'x+1/2, -y+1/2, z+1/2'
_cell_length_a     14.046(5)
_cell_length_b     9.607(5)
_cell_length_c     5.903(3)
_cell_angle_alpha     90.00
_cell_angle_beta     90.00
_cell_angle_gamma     90.00
_cell_volume     796.5(7)
_cell_formula_units_Z     4
_cell_measurement_reflns_used     ?
_cell_measurement_theta_min     ?
_cell_measurement_theta_max     ?
_cell_measurement_temperature     293(2)
_exptl_crystal_description     needle
_exptl_crystal_colour     colourless
_exptl_crystal_size_max     0.38
_exptl_crystal_size_mid     0.02
_exptl_crystal_size_min     0.01
_exptl_crystal_density_diffrn     1.760
_exptl_crystal_density_meas     ?
_exptl_crystal_density_method     'not measured'
_exptl_crystal_F_000     432
_exptl_absorpt_coefficient_mu     0.179
_exptl_absorpt_correction_type     multi-scan
_exptl_absorpt_process_details     '(SADABS; Bruker, 2008)'
_exptl_absorpt_correction_T_min     0.9351
_exptl_absorpt_correction_T_max     0.9982
_exptl_special_details
;
Acetic acid (6.25 ml) and acetic anhydride (6.25 ml) were added to a 50 ml
jacketed flask. The solution was then cooled to 0 degress C and HNO3 (4.25 g,
98%) was added dropwise while maintaining the reaction temperature below 5
degrees C. The reaction was allowed to stir for 20 min. and
2-nitro-1,3-propanediol (1.51 g, 12.5 mmol) was added. After stirring for 2 h
at 0 degrees C, the temperature was raised to 20 degrees C over one hour and
then stirred at 20 degrees C for an additional hour The reaction mixture was
then poured into 25 ml of ice water and stirred. The white solid was filtered
and washed with water and air dried to give 2.19 g of crude 1. This material
was then recrystallized from carbon tetrachloride to give white needles. The
melting point was measured to be 68--69 degrees C. IR analysis (KBr), proton
NMR analysis (300 MHz, deuterioacetone), and elemental analysis were also
performed for additional characterization.
;
_diffrn_ambient_temperature     293(2)
_diffrn_radiation_type     'MoK\a'
_diffrn_radiation_wavelength     0.71073
_diffrn_radiation_source     'fine focus sealed tube'
_diffrn_radiation_monochromator     graphite
_diffrn_measurement_device_type     'Bruker SMART APEXII CCD'
_diffrn_measurement_method     '\w scans'
_diffrn_detector_area_resol_mean     ?
_diffrn_reflns_number     3416
_diffrn_reflns_av_R_equivalents     0.0516
_diffrn_reflns_av_sigmaI/netI     0.0385
_diffrn_reflns_theta_min     2.57
_diffrn_reflns_theta_max     26.28
_diffrn_reflns_theta_full     26.28
_diffrn_measured_fraction_theta_max     1.000
_diffrn_measured_fraction_theta_full     1.000
_diffrn_reflns_limit_h_min     -17
_diffrn_reflns_limit_h_max     17
_diffrn_reflns_limit_k_min     -11
_diffrn_reflns_limit_k_max     11
_diffrn_reflns_limit_l_min     -7
_diffrn_reflns_limit_l_max     7
_refine_special_details
;
Refinement of <i>F</i>^2^ against ALL reflections. The weighted <i>R</i>-factor
<i>wR</i> and goodness of fit <i>S</i> are based on <i>F</i>^2^, conventional
<i>R</i>-factors <i>R</i> are based on <i>F</i>, with <i>F</i> set to zero for
negative <i>F</i>^2^. The threshold expression of <i>F</i>^2^ >
\s(<i>F</i>^2^) is used only for calculating <i>R</i>-factors(gt) <i>etc</i>.
and is not relevant to the choice of reflections for refinement.
<i>R</i>-factors based on <i>F</i>^2^ are statistically about twice as large
as those based on <i>F</i>, and <i>R</i>- factors based on ALL data will be
even larger.
;
_reflns_number_total     841
_reflns_number_gt     587
_reflns_threshold_expression     I>2\s(I)
_refine_ls_structure_factor_coef     Fsqd
_refine_ls_matrix_type     full
_refine_ls_R_factor_all     0.0676
_refine_ls_R_factor_gt     0.0377
_refine_ls_wR_factor_gt     0.0716
_refine_ls_wR_factor_ref     0.0828
_refine_ls_goodness_of_fit_ref     1.002
_refine_ls_restrained_S_all     1.001
_refine_ls_number_reflns     841
_refine_ls_number_parameters     70
_refine_ls_number_restraints     1
_refine_ls_hydrogen_treatment     constr
_refine_ls_weighting_scheme     calc
_refine_ls_weighting_details
         'calc w=1/[\s^2^(Fo^2^)+(0.0389P)^2^+0.0000P] where P=(Fo^2^+2Fc^2^)/3'
_atom_sites_solution_hydrogens     geom
_atom_sites_solution_primary     direct
_atom_sites_solution_secondary     difmap
_refine_ls_shift/su_max     0.000
_refine_ls_shift/su_mean     0.000
_refine_diff_density_max     0.153
_refine_diff_density_min     -0.183
_refine_ls_extinction_method     none
_refine_ls_extinction_coef     ?
loop_
    _atom_type_symbol
    _atom_type_description
    _atom_type_scat_dispersion_real
    _atom_type_scat_dispersion_imag
    _atom_type_scat_source
    'C' 'C' 0.0033 0.0016
                         'International Tables Vol C Tables 4.2.6.8 and 6.1.1.4'
    'H' 'H' 0.0000 0.0000
                         'International Tables Vol C Tables 4.2.6.8 and 6.1.1.4'
    'N' 'N' 0.0061 0.0033
                         'International Tables Vol C Tables 4.2.6.8 and 6.1.1.4'
    'O' 'O' 0.0106 0.0060
                         'International Tables Vol C Tables 4.2.6.8 and 6.1.1.4'
_computing_data_collection     'APEX2 (Bruker, 2009)'
_computing_cell_refinement     'SAINT (Bruker, 2009)'
_computing_data_reduction     'SAINT (Bruker, 2009) and XPREP (Bruker, 2008)'
_computing_structure_solution     'SHELXTL (Sheldrick, 2008)'
_computing_structure_refinement     'SHELXTL (Sheldrick, 2008)'
_computing_molecular_graphics     'SHELXTL (Sheldrick, 2008)'
_computing_publication_material     'SHELXTL (Sheldrick, 2008)'
loop_
    _atom_site_type_symbol
    _atom_site_label
    _atom_site_fract_x
    _atom_site_fract_y
    _atom_site_fract_z
    _atom_site_U_iso_or_equiv
    _atom_site_adp_type
    _atom_site_calc_flag
    _atom_site_refinement_flags
    _atom_site_occupancy
    _atom_site_symmetry_multiplicity
    _atom_site_disorder_assembly
    _atom_site_disorder_group
    C C1 0.5000 0.2314(4) 0.4290(7) 0.0314(8) Uani d S 1 2 . .
    H H1 0.5000 0.1318 0.3932 0.038 Uiso calc SR 1 2 . .
    N N2 0.5000 0.2530(4) 0.6828(6) 0.0392(8) Uani d S 1 2 . .
    O O3 0.5000 0.1504(4) 0.8026(5) 0.0743(10) Uani d S 1 2 . .
    O O4 0.5000 0.3716(4) 0.7543(5) 0.0606(9) Uani d S 1 2 . .
    C C5 0.58746(15) 0.3011(3) 0.3296(5) 0.0386(6) Uani d . 1 1 . .
    H H5A 0.5877 0.2874 0.1669 0.046 Uiso calc R 1 1 . .
    H H5B 0.5839 0.4004 0.3581 0.046 Uiso calc R 1 1 . .
    O O6 0.67514(11) 0.24806(16) 0.4225(4) 0.0404(5) Uani d . 1 1 . .
    N N7 0.70956(17) 0.1273(2) 0.3130(4) 0.0429(6) Uani d . 1 1 . .
    O O8 0.65815(14) 0.07181(19) 0.1797(5) 0.0614(6) Uani d . 1 1 . .
    O O9 0.78766(13) 0.0968(2) 0.3745(4) 0.0611(7) Uani d . 1 1 . .
loop_
    _atom_site_aniso_label
    _atom_site_aniso_U_11
    _atom_site_aniso_U_22
    _atom_site_aniso_U_33
    _atom_site_aniso_U_12
    _atom_site_aniso_U_13
    _atom_site_aniso_U_23
    C1 0.0337(18) 0.028(2) 0.032(2) 0.000 0.000 -0.0047(17)
    N2 0.0324(16) 0.045(2) 0.040(2) 0.000 0.000 -0.004(2)
    O3 0.105(3) 0.071(2) 0.047(2) 0.000 0.000 0.0159(19)
    O4 0.065(2) 0.057(2) 0.060(2) 0.000 0.000 -0.0235(17)
    C5 0.0322(14) 0.0359(14) 0.0477(17) 0.0026(11) 0.0018(13) 0.0015(14)
    O6 0.0318(9) 0.0415(11) 0.0480(11) 0.0025(8) -0.0019(9) -0.0094(10)
    N7 0.0355(12) 0.0428(14) 0.0505(14) 0.0019(12) 0.0096(12) 0.0041(13)
    O8 0.0554(13) 0.0563(14) 0.0725(15) 0.0030(11) 0.0032(14) -0.0254(15)
    O9 0.0359(11) 0.0679(15) 0.0796(17) 0.0153(9) 0.0032(11) 0.0177(12)
_geom_special_details
;
All e.s.d.'s (except the e.s.d. in the dihedral angle between two l.s. planes)
are estimated using the full covariance matrix. The cell e.s.d.'s are taken
into account individually in the estimation of e.s.d.'s in distances, angles
and torsion angles; correlations between e.s.d.'s in cell parameters are only
used when they are defined by crystal symmetry. An approximate (isotropic)
treatment of cell e.s.d.'s is used for estimating e.s.d.'s involving l.s.
planes.
;
loop_
    _geom_bond_atom_site_label_1
    _geom_bond_atom_site_label_2
    _geom_bond_site_symmetry_2
    _geom_bond_distance
    _geom_bond_publ_flag
    C1 N2 . 1.512(6) ?
    C1 C5 . 1.517(3) ?
    C1 C5 3_655 1.517(3) ?
    C1 H1 . 0.9800 ?
    N2 O3 . 1.213(4) ?
    N2 O4 . 1.215(4) ?
    C5 O6 . 1.441(3) ?
    C5 H5A . 0.9700 ?
    C5 H5B . 0.9700 ?
    O6 N7 . 1.413(3) ?
    N7 O9 . 1.192(3) ?
    N7 O8 . 1.194(3) ?
loop_
    _geom_angle_atom_site_label_1
    _geom_angle_atom_site_label_2
    _geom_angle_atom_site_label_3
    _geom_angle_site_symmetry_1
    _geom_angle_site_symmetry_3
    _geom_angle
    _geom_angle_publ_flag
    N2 C1 C5 . . 108.8(2) ?
    N2 C1 C5 . 3_655 108.8(2) ?
    C5 C1 C5 . 3_655 108.2(3) ?
    N2 C1 H1 . . 110.3 ?
    C5 C1 H1 . . 110.3 ?
    C5 C1 H1 3_655 . 110.3 ?
    O3 N2 O4 . . 124.0(4) ?
    O3 N2 C1 . . 117.8(3) ?
    O4 N2 C1 . . 118.2(3) ?
    O6 C5 C1 . . 112.9(2) ?
    O6 C5 H5A . . 109.0 ?
    C1 C5 H5A . . 109.0 ?
    O6 C5 H5B . . 109.0 ?
    C1 C5 H5B . . 109.0 ?
    H5A C5 H5B . . 107.8 ?
    N7 O6 C5 . . 114.1(2) ?
    O9 N7 O8 . . 130.4(2) ?
    O9 N7 O6 . . 112.1(2) ?
    O8 N7 O6 . . 117.5(2) ?
loop_
    _geom_torsion_atom_site_label_1
    _geom_torsion_atom_site_label_2
    _geom_torsion_atom_site_label_3
    _geom_torsion_atom_site_label_4
    _geom_torsion_site_symmetry_1
    _geom_torsion_site_symmetry_2
    _geom_torsion_site_symmetry_3
    _geom_torsion_site_symmetry_4
    _geom_torsion
    _geom_torsion_publ_flag
    C5 C1 N2 O3 . . . . -121.2(2) ?
    C5 C1 N2 O3 3_655 . . . 121.2(2) ?
    C5 C1 N2 O4 . . . . 58.8(2) ?
    C5 C1 N2 O4 3_655 . . . -58.8(2) ?
    N2 C1 C5 O6 . . . . 58.6(3) ?
    C5 C1 C5 O6 3_655 . . . 176.71(15) ?
    C1 C5 O6 N7 . . . . 85.4(3) ?
    C5 O6 N7 O9 . . . . 171.0(2) ?
    C5 O6 N7 O8 . . . . -9.7(3) ?
loop_
    _geom_hbond_atom_site_label_D
    _geom_hbond_atom_site_label_H
    _geom_hbond_atom_site_label_A
    _geom_hbond_site_symmetry_A
    _geom_hbond_distance_DH
    _geom_hbond_distance_HA
    _geom_hbond_distance_DA
    _geom_hbond_angle_DHA
    C5 H5B O4 2_664 0.97 2.56 3.405(5) 145
