# Supplementary material for: 2-Nitro-1,3-dinitro­oxypropane
Source: Acta Crystallogr Sect E Struct Rep Online. 2013 Feb 16;69(Pt 3):o384. doi: 10.1107/S1600536813004170 (PMC3588449; doi:10.1107/S1600536813004170)
Supplement: Supplementary file 2 [file e-69-0o384-Isup2.hkl]

# 
# h,k,l, Fc-squared, Fo-squared, sigma(Fo-squared) and status flag 
# 
data_I
_shelx_title ' chav070 in Cmc2(1)' 
_shelx_refln_list_code          4 
_shelx_F_calc_maximum      141.15 
_exptl_crystal_F_000       432.00 
_reflns_d_resolution_high  0.8026 
 
loop_ 
 _symmetry_equiv_pos_as_xyz 
 'x, y, z' 
 '-x, -y, z+1/2' 
 '-x, y, z' 
 'x, -y, z+1/2' 
 'x+1/2, y+1/2, z' 
 '-x+1/2, -y+1/2, z+1/2' 
 '-x+1/2, y+1/2, z' 
 'x+1/2, -y+1/2, z+1/2' 
 
_cell_length_a    14.0456 
_cell_length_b     9.6069 
_cell_length_c     5.9032 
_cell_angle_alpha  90.000 
_cell_angle_beta   90.000 
_cell_angle_gamma  90.000 
 
_shelx_F_squared_multiplier     1.000 
 
loop_ 
 _refln_index_h 
 _refln_index_k 
 _refln_index_l 
 _refln_F_squared_calc 
 _refln_F_squared_meas 
 _refln_F_squared_sigma 
 _refln_observed_status 
   1   1  -7        8.70        0.19      8.03 o 
   3   1  -7       29.59       46.66     26.95 o 
   5   1  -7       44.95       19.98     13.97 o 
   0   2  -7        0.84       10.11     12.33 o 
   2   2  -7       32.44       29.50     11.48 o 
   4   2  -7        3.37        3.64     10.63 o 
   1   3  -7       26.76       10.85     11.07 o 
   3   3  -7        4.05       -2.63     10.47 o 
   0   0  -6       33.10       25.41     14.47 o 
   2   0  -6       10.75       10.87     10.59 o 
   4   0  -6       12.85        1.21     10.09 o 
   6   0  -6       94.56       84.40     23.93 o 
   8   0  -6        0.61       -0.63     12.58 o 
  10   0  -6        7.51      -11.68     11.68 o 
   1   1  -6       13.85        7.46      7.19 o 
   3   1  -6        6.41        5.44      7.21 o 
   5   1  -6       64.88       67.20     16.84 o 
   7   1  -6       19.67       18.18      9.96 o 
   9   1  -6       18.76       11.28      9.79 o 
   0   2  -6       50.64       61.30     20.68 o 
   2   2  -6       48.66       55.08      9.10 o 
   4   2  -6        0.94       -4.28      9.18 o 
   6   2  -6       94.26       82.13     13.39 o 
   8   2  -6        9.16        7.64     10.43 o 
   1   3  -6       16.16       11.83      7.67 o 
   3   3  -6        4.86       -8.78      8.78 o 
   5   3  -6       84.72       71.88     12.16 o 
   7   3  -6        0.19        5.28      8.66 o 
   9   3  -6        5.21       10.08     13.10 o 
   0   4  -6       54.62       74.31     14.65 o 
   2   4  -6       72.01       87.88     12.83 o 
   4   4  -6        8.54        5.15     11.47 o 
   6   4  -6       26.93       29.08     11.07 o 
   8   4  -6       22.12       24.11     19.66 o 
   1   5  -6       54.41       14.62     10.36 o 
   3   5  -6        7.10        5.87      9.62 o 
   5   5  -6        5.75       -6.73     12.01 o 
   7   5  -6       17.44       18.45     14.09 o 
   0   6  -6       33.85       32.65     22.26 o 
   2   6  -6        1.79        2.06     12.58 o 
   4   6  -6       11.13        7.34     12.96 o 
   1   1  -5       13.07       11.65      9.56 o 
   3   1  -5        1.11        2.41      5.92 o 
   5   1  -5      172.70      155.71      9.07 o 
   7   1  -5      198.58      217.07     14.52 o 
   9   1  -5       82.12       56.41     14.84 o 
  11   1  -5       19.81       12.79      9.99 o 
   0   2  -5       77.05       62.80     12.22 o 
   2   2  -5      273.75      257.02     13.03 o 
   4   2  -5        0.15        1.75      5.49 o 
   6   2  -5       15.03       13.26      6.32 o 
   8   2  -5       18.15        0.97      7.53 o 
  10   2  -5       10.19       10.09      8.65 o 
  12   2  -5       61.59       66.21     16.84 o 
   1   3  -5      124.79      106.65     17.51 o 
   3   3  -5      102.01      104.10      9.65 o 
   5   3  -5      262.12      279.36     14.78 o 
   7   3  -5      239.92      228.69     12.78 o 
   9   3  -5        4.99        3.37      7.71 o 
  11   3  -5       28.06       -0.38     11.62 o 
   0   4  -5      205.94      182.86     17.77 o 
   2   4  -5       60.55       44.59     12.27 o 
   4   4  -5        6.67       -1.48      8.13 o 
   6   4  -5       24.84       20.71      7.89 o 
   8   4  -5        1.59       -6.22      6.22 o 
  10   4  -5       21.04       32.57     10.61 o 
   1   5  -5       72.32       68.93     14.16 o 
   3   5  -5      323.97      329.82     23.67 o 
   5   5  -5      131.86      141.99     33.20 o 
   7   5  -5       19.63       11.64     23.47 o 
   9   5  -5       48.55       59.80     14.57 o 
   0   6  -5      115.57      122.80     23.56 o 
   2   6  -5        8.88        5.83     14.28 o 
   4   6  -5        7.15       -4.75     11.62 o 
   6   6  -5        6.83       12.67     11.90 o 
   8   6  -5        8.22       25.29     13.23 o 
   1   7  -5       10.46        2.43     11.52 o 
   3   7  -5        6.96      -15.90     16.23 o 
   5   7  -5       22.17        1.16     13.91 o 
   7   7  -5        3.16        9.92     12.69 o 
   0   8  -5       12.00       -5.38     15.58 o 
   2   8  -5        9.46       -8.47     12.12 o 
   4   8  -5        1.79       -0.25     26.16 o 
   0   0  -4      691.52      722.71     30.24 o 
   2   0  -4      484.19      477.90     17.88 o 
   4   0  -4      121.45      126.74     10.14 o 
   6   0  -4     1312.23     1395.31     24.68 o 
   8   0  -4       88.88      100.83     14.34 o 
  10   0  -4       99.34      111.80     16.12 o 
  12   0  -4      204.43      219.44     22.15 o 
  14   0  -4       29.78        9.91     13.35 o 
   1   1  -4       14.22       16.00      5.58 o 
   3   1  -4      186.95      189.92      9.01 o 
   5   1  -4      107.57       98.70     10.66 o 
   7   1  -4      232.94      227.49     10.99 o 
   9   1  -4      104.96      123.62     16.98 o 
  11   1  -4        7.17        2.90      7.85 o 
  13   1  -4       21.08       34.34      9.78 o 
   0   2  -4      180.03      176.71     14.05 o 
   2   2  -4       11.81        7.46      5.33 o 
   4   2  -4      192.08      196.42      8.46 o 
   6   2  -4      377.63      390.00     22.33 o 
   8   2  -4        7.38       12.28      6.27 o 
  10   2  -4       43.84       45.95     11.75 o 
  12   2  -4       54.08       46.85     14.00 o 
  14   2  -4        7.18        6.32     11.46 o 
   1   3  -4        2.41       -1.17      5.49 o 
   3   3  -4       51.27       54.20      5.56 o 
   5   3  -4      265.90      261.01     10.84 o 
   7   3  -4       47.82       42.46      6.93 o 
   9   3  -4       11.24       14.22      6.77 o 
  11   3  -4       40.21       48.89     10.70 o 
  13   3  -4        8.18       21.38     16.23 o 
   0   4  -4     1171.68     1067.55     41.92 o 
   2   4  -4      191.21      195.55     11.14 o 
   4   4  -4      272.95      277.74     16.29 o 
   6   4  -4      490.60      506.12     13.19 o 
   8   4  -4       10.68       14.90      7.27 o 
  10   4  -4      136.62      149.98     12.74 o 
  12   4  -4       61.27       68.31     11.96 o 
   1   5  -4       85.11       99.43     14.10 o 
   3   5  -4       11.41        7.61     13.36 o 
   5   5  -4       34.82       66.34     10.52 o 
   7   5  -4      127.58      113.28      9.57 o 
   9   5  -4       66.10       59.69      9.52 o 
  11   5  -4       40.98       38.01      9.61 o 
   0   6  -4     1011.13     1168.09     48.23 o 
   2   6  -4       59.59       74.14     17.62 o 
   4   6  -4       15.44       18.58      9.09 o 
   6   6  -4      387.77      386.80     20.84 o 
   8   6  -4        5.01       13.40      9.85 o 
  10   6  -4       21.15       16.95     10.20 o 
   1   7  -4      173.25      208.91     19.60 o 
   3   7  -4       55.22       46.18     12.58 o 
   5   7  -4       51.42       56.61     11.49 o 
   7   7  -4        9.72       26.21     10.87 o 
   9   7  -4       14.90       15.22     10.54 o 
   0   8  -4       32.59       17.25     16.14 o 
   2   8  -4       80.89       82.97     15.21 o 
   4   8  -4        2.78        1.26      9.09 o 
   6   8  -4        8.50        3.90     15.26 o 
   8   8  -4        8.62       11.34     11.00 o 
   1   9  -4        2.43       13.94     12.18 o 
   3   9  -4       41.64       33.18     14.84 o 
   5   9  -4        2.67       13.76     11.48 o 
   0  10  -4       72.57       46.93     21.52 o 
   1   1  -3     1392.77     1499.76     18.01 o 
   3   1  -3      199.03      205.34      6.28 o 
   5   1  -3      748.18      751.22     10.83 o 
   7   1  -3     1064.08     1116.20     12.87 o 
   9   1  -3      139.21      132.96      7.53 o 
  11   1  -3      413.40      404.67     19.25 o 
  13   1  -3       36.96       40.57      9.50 o 
  15   1  -3        9.63        9.74     10.15 o 
   0   2  -3       42.24       32.62      7.52 o 
   2   2  -3     1292.69     1272.28     17.59 o 
   4   2  -3      601.93      578.69      9.21 o 
   6   2  -3      189.34      191.02      6.13 o 
   8   2  -3       53.28       50.55      5.46 o 
  10   2  -3      115.59      109.79      8.34 o 
  12   2  -3      391.63      390.54     26.83 o 
  14   2  -3       43.87       34.80     10.84 o 
   1   3  -3      773.73      802.34     14.81 o 
   3   3  -3     1385.92     1389.65     17.20 o 
   5   3  -3      900.22      905.58     11.53 o 
   7   3  -3      109.72      107.22      6.63 o 
   9   3  -3       15.07       31.91      7.88 o 
  11   3  -3       75.72       80.63      9.29 o 
  13   3  -3       79.73       90.50     15.88 o 
  15   3  -3        0.82        6.50     12.33 o 
   0   4  -3      102.10      110.19     16.69 o 
   2   4  -3      121.01      121.47      8.78 o 
   4   4  -3      138.31      150.60      9.28 o 
   6   4  -3      307.93      343.44     22.93 o 
   8   4  -3        4.41       -2.71      5.13 o 
  10   4  -3      172.82      169.08     18.35 o 
  12   4  -3       29.52       30.59      8.08 o 
  14   4  -3        4.50        7.89     10.55 o 
   1   5  -3       18.83       10.56      7.74 o 
   3   5  -3     1137.94     1172.59     21.15 o 
   5   5  -3      120.06      101.64      8.61 o 
   7   5  -3      122.79      144.29      9.38 o 
   9   5  -3       43.08       45.38     10.47 o 
  11   5  -3      111.38       91.79      9.33 o 
  13   5  -3        5.58       -3.19     10.48 o 
   0   6  -3      625.90      662.05     34.50 o 
   2   6  -3      153.27      146.42     15.15 o 
   4   6  -3       48.65       54.00      9.40 o 
   6   6  -3       11.42       11.25      8.03 o 
   8   6  -3       49.27       60.74      7.90 o 
  10   6  -3       88.46       87.91      9.34 o 
  12   6  -3        7.81        0.89      8.51 o 
   1   7  -3      155.62      143.68     16.06 o 
   3   7  -3       59.47       61.14     12.26 o 
   5   7  -3      117.99      107.40     12.50 o 
   7   7  -3      206.24      180.59     19.78 o 
   9   7  -3       56.17       49.58      9.70 o 
  11   7  -3       91.13       75.73     25.11 o 
   0   8  -3       98.59      102.77     22.07 o 
   2   8  -3        8.08        3.71      9.77 o 
   4   8  -3       33.75       27.21      9.23 o 
   6   8  -3       11.46       -2.49      8.80 o 
   8   8  -3        1.87       -0.30     11.00 o 
  10   8  -3        4.86        7.57     13.74 o 
   1   9  -3       79.03       87.26     15.74 o 
   3   9  -3       41.67       28.86     11.75 o 
   5   9  -3      202.84      153.70     16.20 o 
   7   9  -3       20.02        9.77     11.48 o 
   9   9  -3        4.33        0.98     14.10 o 
   0  10  -3       27.28       18.36     18.55 o 
   2  10  -3       19.49       21.87     12.52 o 
   4  10  -3        3.71        4.50      9.95 o 
   6  10  -3        5.47        0.86     10.30 o 
   0   0  -2    19921.66    18488.38    104.44 o 
   2   0  -2     2458.82     2442.67     15.90 o 
   4   0  -2     2150.69     2036.03     17.64 o 
   6   0  -2      206.47      196.80      8.30 o 
   8   0  -2      801.21      759.78     17.08 o 
  10   0  -2     1365.85     1393.73     35.55 o 
  12   0  -2       36.61       62.74     13.24 o 
  14   0  -2      207.65      174.94     37.19 o 
  16   0  -2       55.86       51.52     16.40 o 
   1   1  -2      311.50      337.39      8.18 o 
   3   1  -2     2935.39     2941.60     17.57 o 
   5   1  -2      215.96      206.52      5.44 o 
   7   1  -2       37.87       42.49      4.61 o 
   9   1  -2       57.12       54.89      6.25 o 
  11   1  -2       32.06       28.45      6.89 o 
  13   1  -2       28.39       36.75      8.40 o 
  15   1  -2        7.03        5.31      8.88 o 
   0   2  -2     3211.81     3380.87     45.91 o 
   2   2  -2     1062.06     1042.32     15.35 o 
   4   2  -2      913.04      869.75     10.44 o 
   6   2  -2     1312.08     1369.46     14.26 o 
   8   2  -2      323.92      338.88     10.07 o 
  10   2  -2       85.06       80.55      7.40 o 
  12   2  -2      298.40      293.62     14.13 o 
  14   2  -2       78.40       93.44     12.09 o 
  16   2  -2        0.65        4.72      9.29 o 
   1   3  -2      180.24      175.26      8.17 o 
   3   3  -2       57.02       57.44      5.38 o 
   5   3  -2      686.42      712.37     11.54 o 
   7   3  -2      214.55      221.91      8.86 o 
   9   3  -2       37.54       39.64      5.88 o 
  11   3  -2       84.61      105.72     10.23 o 
  13   3  -2       34.50       33.47      9.20 o 
  15   3  -2       10.11        2.89      9.02 o 
   0   4  -2     2355.15     2356.03     49.16 o 
   2   4  -2       38.96       43.89      7.59 o 
   4   4  -2     1401.82     1393.08     17.00 o 
   6   4  -2      841.73      837.00     14.19 o 
   8   4  -2       68.89       82.21      6.68 o 
  10   4  -2      292.99      310.10     12.04 o 
  12   4  -2      328.39      322.83     16.39 o 
  14   4  -2      187.05      194.06     20.19 o 
   1   5  -2      129.62      141.62     23.37 o 
   3   5  -2      416.59      425.28     14.14 o 
   5   5  -2      398.16      392.52     11.50 o 
   7   5  -2      102.32      105.78      7.58 o 
   9   5  -2        0.09       -2.48      5.82 o 
  11   5  -2       45.97       49.51      8.03 o 
  13   5  -2        8.06        2.39      7.55 o 
  15   5  -2        3.14       -6.07     19.40 o 
   0   6  -2       65.66       73.46     15.21 o 
   2   6  -2      454.76      458.57     42.29 o 
   4   6  -2       31.26       36.83      6.17 o 
   6   6  -2        6.73        3.74      5.05 o 
   8   6  -2      133.32      110.75     13.15 o 
  10   6  -2       28.99       25.76      6.79 o 
  12   6  -2       25.78       24.67      8.02 o 
  14   6  -2       14.63       24.29      9.74 o 
   1   7  -2      129.35      129.07     18.92 o 
   3   7  -2      249.94      239.57     17.58 o 
   5   7  -2       20.09        6.18     10.17 o 
   7   7  -2      169.34      182.99     10.56 o 
   9   7  -2       51.59       41.82      8.23 o 
  11   7  -2       12.72        4.58      7.24 o 
  13   7  -2       14.12        1.46      9.20 o 
   0   8  -2      257.58      222.04     26.34 o 
   2   8  -2      292.12      265.60     19.51 o 
   4   8  -2      212.47      194.66     15.14 o 
   6   8  -2      226.22      211.06     16.48 o 
   8   8  -2       93.32       91.82     12.98 o 
  10   8  -2       34.81       17.08     14.60 o 
  12   8  -2       38.43       45.88     16.80 o 
   1   9  -2       67.36       74.55     13.73 o 
   3   9  -2        9.30       20.40     10.00 o 
   5   9  -2       11.01       21.88      9.92 o 
   7   9  -2       90.71       84.66     13.03 o 
   9   9  -2        2.66      -12.58     12.58 o 
   0  10  -2        2.35        4.82     13.36 o 
   2  10  -2        8.92       12.93     10.90 o 
   4  10  -2       18.49        9.77     13.48 o 
   6  10  -2       91.30      101.28     14.11 o 
   8  10  -2       21.61       24.99     14.97 o 
   1  11  -2       33.22       31.31     13.90 o 
   3  11  -2       19.58       11.47     12.03 o 
   5  11  -2       25.80       11.57     21.75 o 
   1   1  -1     2496.16     2349.90     17.93 o 
   3   1  -1     8996.81     8740.79     67.56 o 
   5   1  -1     1632.06     1642.12     12.89 o 
   7   1  -1     1075.06     1083.20     15.44 o 
   9   1  -1      737.42      743.64     16.05 o 
  11   1  -1      630.24      646.97     16.01 o 
  13   1  -1       18.92        7.79      7.65 o 
  15   1  -1       73.42       80.18     12.03 o 
  17   1  -1       75.26       62.40     12.54 o 
   0   2  -1     8093.67     7719.94     59.73 o 
   2   2  -1     7426.19     6854.72     73.71 o 
   4   2  -1     2078.53     2029.88     15.12 o 
   6   2  -1     1205.65     1177.62     13.37 o 
   8   2  -1       80.93       80.96      6.81 o 
  10   2  -1      262.54      262.84     14.10 o 
  12   2  -1      409.81      426.68     25.50 o 
  14   2  -1      232.74      241.75     16.52 o 
  16   2  -1       23.73       21.51     10.13 o 
   1   3  -1     2866.25     2859.60     19.57 o 
   3   3  -1     2126.22     2129.09     15.78 o 
   5   3  -1     2157.72     2220.98     18.64 o 
   7   3  -1      457.71      458.90     10.13 o 
   9   3  -1      128.92      129.75      7.56 o 
  11   3  -1      291.46      280.70     11.51 o 
  13   3  -1       60.84       50.10      8.45 o 
  15   3  -1        7.55        3.07      8.64 o 
   0   4  -1     4536.80     4511.91     56.58 o 
   2   4  -1      142.65      149.00      7.92 o 
   4   4  -1      303.93      303.54     12.13 o 
   6   4  -1      361.14      358.73      9.30 o 
   8   4  -1       32.56       29.26      5.03 o 
  10   4  -1       69.33       64.56      6.73 o 
  12   4  -1       68.34       66.04      8.71 o 
  14   4  -1       20.44        8.14      7.83 o 
  16   4  -1       77.09       64.23     12.38 o 
   1   5  -1     1077.67     1107.21     31.14 o 
   3   5  -1       33.36       33.94      5.50 o 
   5   5  -1      442.41      448.83     10.04 o 
   7   5  -1      850.32      855.00     16.48 o 
   9   5  -1      302.13      283.96     11.08 o 
  11   5  -1      348.11      334.66     15.11 o 
  13   5  -1        7.58       11.41      9.32 o 
  15   5  -1       19.22        1.85      8.35 o 
   0   6  -1      913.91      868.32     31.91 o 
   2   6  -1      202.35      189.29      9.64 o 
   4   6  -1       90.56       97.59      7.84 o 
   6   6  -1      198.39      217.17      9.45 o 
   8   6  -1      105.23       98.35      7.68 o 
  10   6  -1      310.53      314.55     14.43 o 
  12   6  -1       39.50       30.60      9.20 o 
  14   6  -1       40.35       45.78      9.93 o 
   1   7  -1      154.15      181.11     14.29 o 
   3   7  -1      142.06      150.13      9.89 o 
   5   7  -1      179.38      193.30     14.49 o 
   7   7  -1      129.39      148.66      9.48 o 
   9   7  -1       95.96       91.65      9.59 o 
  11   7  -1       76.01       78.65      9.97 o 
  13   7  -1       21.41       23.34     10.79 o 
   0   8  -1       97.74       95.90     17.07 o 
   2   8  -1       13.85       22.57      9.16 o 
   4   8  -1      131.56      143.11     13.51 o 
   6   8  -1      101.97      104.54     12.30 o 
   8   8  -1       10.46       -7.89      7.89 o 
  10   8  -1       15.84       24.34      9.63 o 
  12   8  -1        7.17       -5.88      9.54 o 
   1   9  -1      166.95      166.33     19.01 o 
   3   9  -1      240.53      251.20     20.02 o 
   5   9  -1      283.07      293.39     18.64 o 
   7   9  -1       97.82       88.63     17.48 o 
   9   9  -1        2.60       15.02     14.06 o 
  11   9  -1       49.12       33.01     16.72 o 
   0  10  -1       94.03       79.95     19.11 o 
   2  10  -1        6.15        0.24      9.70 o 
   4  10  -1       64.38       73.72     12.39 o 
   6  10  -1       27.16       23.04     13.68 o 
   8  10  -1        1.66      -11.09     11.09 o 
   1  11  -1        6.23       -0.82      9.80 o 
   3  11  -1       34.91       30.68     11.24 o 
   5  11  -1       39.27       48.45     15.71 o 
   2   0   0      456.63      452.86      6.15 o 
   4   0   0     4114.99     3831.42     34.60 o 
   6   0   0     8722.58     8617.31    136.16 o 
   8   0   0       93.03       91.07     11.85 o 
  10   0   0     2451.00     2770.99     47.20 o 
  12   0   0      555.04      605.22     27.59 o 
  14   0   0      445.04      425.27     42.76 o 
  16   0   0       48.54       33.35     14.79 o 
   1   1   0      110.92      110.04      2.40 o 
   3   1   0     1545.95     1412.99      9.96 o 
   5   1   0      149.42      139.98      6.11 o 
   7   1   0     1227.82     1248.28     18.98 o 
   9   1   0      600.59      665.85     16.63 o 
  11   1   0        2.87        8.55      6.61 o 
  13   1   0        3.96       10.13      7.60 o 
  15   1   0        5.03       -0.60      8.62 o 
  17   1   0        0.25       -6.78      9.61 o 
   0   2   0     8442.64     8765.06    154.71 o 
   2   2   0     3628.50     3526.99     17.89 o 
   4   2   0      365.85      356.40      7.06 o 
   6   2   0      779.03      776.45     11.58 o 
   8   2   0        5.77       10.32      4.42 o 
  10   2   0      703.07      736.82     18.84 o 
  12   2   0      733.83      654.25     20.13 o 
  14   2   0       18.54        7.95      8.71 o 
  16   2   0       76.03       53.70     11.67 o 
   1   3   0      259.17      266.28      6.95 o 
   3   3   0       59.61       66.09      4.30 o 
   5   3   0     1185.32     1206.46     12.81 o 
   7   3   0        6.14        8.66      4.07 o 
   9   3   0       44.14       49.47      5.99 o 
  11   3   0       89.08       69.29      9.49 o 
  13   3   0       19.04       34.13     13.55 o 
  15   3   0        9.85       27.36      9.95 o 
   0   4   0      822.04      882.31     19.57 o 
   2   4   0      648.37      631.27     12.77 o 
   4   4   0     1398.79     1253.69     24.07 o 
   6   4   0      234.49      256.92      8.41 o 
   8   4   0       10.00        6.75      4.42 o 
  10   4   0      128.40      126.65     11.11 o 
  12   4   0      784.34      757.01     34.51 o 
  14   4   0      220.30      226.25     16.48 o 
  16   4   0      100.27       87.44     17.56 o 
   1   5   0       93.40      107.43     10.74 o 
   3   5   0      418.02      416.59     17.30 o 
   5   5   0      722.12      692.33     12.01 o 
   7   5   0        6.33       11.31      4.46 o 
   9   5   0      172.32      198.24     12.59 o 
  11   5   0       39.01       26.46     11.57 o 
  13   5   0        8.14        1.61      9.69 o 
  15   5   0       25.29       11.90      9.77 o 
   0   6   0     3413.37     3903.43     32.56 o 
   2   6   0      826.65      803.55     33.96 o 
   4   6   0        0.15       -2.24      4.14 o 
   6   6   0     1121.22     1057.23     19.04 o 
   8   6   0       62.88       54.62     10.73 o 
  10   6   0        2.73       -6.67      6.67 o 
  12   6   0       71.09       88.29     17.08 o 
  14   6   0        6.68       -6.73     11.08 o 
   1   7   0        0.36       -4.47      4.47 o 
   3   7   0        2.61       -4.75      4.75 o 
   5   7   0        6.66       -0.62      5.68 o 
   7   7   0      771.57      736.21     25.30 o 
   9   7   0      188.39      207.52     17.81 o 
  11   7   0        5.30        8.67     11.25 o 
  13   7   0        2.33        8.08      9.92 o 
   0   8   0      490.45      590.82     30.61 o 
   2   8   0        6.05       13.61      6.39 o 
   4   8   0      572.13      535.03     15.45 o 
   6   8   0      465.07      422.36     18.83 o 
   8   8   0        0.97       -3.33      8.22 o 
  10   8   0      187.16      186.63     15.49 o 
  12   8   0        2.71        8.82     10.39 o 
   1   9   0       23.41       31.52      9.93 o 
   3   9   0        6.61        5.59      7.51 o 
   5   9   0        3.17        5.60     11.45 o 
   7   9   0        0.27        3.39     11.98 o 
   9   9   0        4.58       21.46     10.83 o 
  11   9   0        0.02        3.44     11.07 o 
   0  10   0       29.33        7.61     14.65 o 
   2  10   0        3.71       -7.47      7.47 o 
   4  10   0       27.52       14.65     18.64 o 
   6  10   0      302.11      320.13     28.32 o 
   8  10   0        8.47       14.39     30.33 o 
   1  11   0       22.06        5.20     14.56 o 
   3  11   0        5.76       23.55     12.79 o 
   5  11   0       25.71       18.29     22.54 o 
   1   1   1     2492.59     2328.35     18.43 o 
   3   1   1     8992.92     8733.79     47.81 o 
   5   1   1     1631.90     1629.34     13.10 o 
   7   1   1     1075.53     1063.05     12.49 o 
   9   1   1      736.46      726.23     12.12 o 
  11   1   1      629.61      683.26     28.47 o 
  13   1   1       18.79       17.24      8.57 o 
  15   1   1       73.23       58.45     11.07 o 
  17   1   1       75.61       87.08     14.17 o 
   0   2   1     8094.30     7695.64     69.38 o 
   2   2   1     7424.99     6827.77     43.82 o 
   4   2   1     2077.48     2027.21     13.37 o 
   6   2   1     1207.00     1184.97     11.81 o 
   8   2   1       80.89       79.39      5.18 o 
  10   2   1      262.51      287.39     14.61 o 
  12   2   1      409.30      398.16     18.64 o 
  14   2   1      232.76      239.82     21.52 o 
  16   2   1       23.71       24.54     10.68 o 
   1   3   1     2866.12     2828.22     36.08 o 
   3   3   1     2127.14     2168.36     13.39 o 
   5   3   1     2160.43     2208.55     21.78 o 
   7   3   1      457.11      491.73     12.28 o 
   9   3   1      129.06      120.50      9.12 o 
  11   3   1      291.41      279.49     14.18 o 
  13   3   1       60.67       51.51     10.18 o 
  15   3   1        7.48      -11.33     14.19 o 
   0   4   1     4536.74     4548.08     68.45 o 
   2   4   1      142.77      156.72     17.31 o 
   4   4   1      304.59      308.71      7.38 o 
   6   4   1      360.11      391.48     11.02 o 
   8   4   1       32.57       35.86      6.39 o 
  10   4   1       69.14       72.51     14.21 o 
  12   4   1       68.54       67.86     10.60 o 
  14   4   1       20.41       25.56      9.74 o 
  16   4   1       77.16       66.08     12.92 o 
   1   5   1     1078.40     1101.54     54.63 o 
   3   5   1       33.18       31.65      4.59 o 
   5   5   1      443.13      445.03      9.52 o 
   7   5   1      851.02      864.01     16.62 o 
   9   5   1      301.79      318.37     20.53 o 
  11   5   1      348.31      349.28     17.48 o 
  13   5   1        7.64        8.92     12.50 o 
  15   5   1       19.15       16.01     13.39 o 
   0   6   1      913.38      852.37     38.58 o 
   2   6   1      202.32      198.88      9.31 o 
   4   6   1       90.43       96.42      7.02 o 
   6   6   1      198.36      205.81     13.60 o 
   8   6   1      105.18      110.86     11.64 o 
  10   6   1      310.46      274.59     19.79 o 
  12   6   1       39.55       71.84     14.21 o 
  14   6   1       40.30       31.84     14.54 o 
   1   7   1      154.20      179.49     10.09 o 
   3   7   1      141.82      154.68      9.37 o 
   5   7   1      179.13      206.51     15.56 o 
   7   7   1      129.40      142.35     13.47 o 
   9   7   1       95.78       75.76     16.68 o 
  11   7   1       76.24       58.97     13.95 o 
  13   7   1       21.38       22.23     13.98 o 
   0   8   1       97.88       84.71     13.31 o 
   2   8   1       13.81       12.18      8.33 o 
   4   8   1      131.52      126.86     10.36 o 
   6   8   1      102.13       95.92     13.56 o 
   8   8   1       10.48       16.58     10.47 o 
  10   8   1       15.87       39.08     17.37 o 
  12   8   1        7.14       13.45     12.09 o 
   1   9   1      167.14      177.09     14.51 o 
   3   9   1      240.25      238.06     13.19 o 
   5   9   1      282.70      295.80     18.28 o 
   7   9   1       97.57      100.90     25.51 o 
   9   9   1        2.60      -10.26     10.26 o 
  11   9   1       49.23       32.33     13.63 o 
   0  10   1       93.89       53.05     17.07 o 
   2  10   1        6.18        1.20      7.74 o 
   4  10   1       64.53      105.04     22.17 o 
   6  10   1       27.12       40.72     14.36 o 
   8  10   1        1.67        8.52     19.01 o 
   1  11   1        6.26        2.06     10.15 o 
   3  11   1       34.86       44.76     15.02 o 
   5  11   1       39.25       58.72     23.84 o 
   0   0   2    19923.03    18433.79    193.38 o 
   2   0   2     2458.73     2418.76     24.91 o 
   4   0   2     2151.42     2035.34     19.52 o 
   6   0   2      205.70      191.46      9.70 o 
   8   0   2      800.36      792.35     19.87 o 
  10   0   2     1365.53     1396.07     23.70 o 
  12   0   2       36.70       29.08      9.72 o 
  14   0   2      207.99      195.89     48.23 o 
  16   0   2       55.85       69.17     18.18 o 
   1   1   2      311.25      325.54      8.21 o 
   3   1   2     2936.27     2910.38     21.92 o 
   5   1   2      216.69      204.31      6.61 o 
   7   1   2       37.93       36.05      4.39 o 
   9   1   2       57.00       61.65      5.75 o 
  11   1   2       32.18       37.67      6.97 o 
  13   1   2       28.33       31.35     10.57 o 
  15   1   2        7.00       13.92      9.44 o 
   0   2   2     3209.66     3252.23     32.04 o 
   2   2   2     1062.67     1035.23     10.16 o 
   4   2   2      912.40      872.48     10.61 o 
   6   2   2     1313.23     1342.82     16.61 o 
   8   2   2      323.74      325.18      9.77 o 
  10   2   2       85.31      108.63      9.34 o 
  12   2   2      298.05      297.98     15.00 o 
  14   2   2       78.46       91.87     12.52 o 
  16   2   2        0.65       -0.15      9.70 o 
   1   3   2      180.49      195.28      8.63 o 
   3   3   2       57.11       63.03      4.67 o 
   5   3   2      686.44      694.19     11.72 o 
   7   3   2      214.40      211.15      7.95 o 
   9   3   2       37.61       29.48      6.76 o 
  11   3   2       84.66      103.42     13.24 o 
  13   3   2       34.58       28.88      8.70 o 
  15   3   2       10.15        4.89      9.59 o 
   0   4   2     2356.36     2388.12     56.95 o 
   2   4   2       38.94       48.11      6.83 o 
   4   4   2     1401.40     1373.09     12.77 o 
   6   4   2      841.80      827.60     11.87 o 
   8   4   2       68.95       73.62      7.66 o 
  10   4   2      292.85      327.29     13.89 o 
  12   4   2      327.96      311.82     22.33 o 
  14   4   2      186.85      217.79     18.36 o 
   1   5   2      129.93      152.70     19.14 o 
   3   5   2      416.97      454.16     13.65 o 
   5   5   2      398.10      420.80     11.74 o 
   7   5   2      102.50      116.95     11.32 o 
   9   5   2        0.09        7.08      7.97 o 
  11   5   2       45.86       44.30     10.96 o 
  13   5   2        8.11       24.20     11.57 o 
  15   5   2        3.16        8.79     13.44 o 
   0   6   2       65.75       70.30     19.48 o 
   2   6   2      454.68      462.69     22.03 o 
   4   6   2       31.23       38.09      5.06 o 
   6   6   2        6.70        4.54      7.24 o 
   8   6   2      133.33      138.64     14.75 o 
  10   6   2       29.05       29.26     11.82 o 
  12   6   2       25.75       31.70     10.80 o 
  14   6   2       14.63       12.91     14.67 o 
   1   7   2      129.04      132.19     14.93 o 
   3   7   2      249.91      247.61      9.92 o 
   5   7   2       20.00       11.02     11.61 o 
   7   7   2      169.65      170.60     14.23 o 
   9   7   2       51.58       71.50     13.92 o 
  11   7   2       12.80       20.14     10.58 o 
  13   7   2       14.05        5.10     15.94 o 
   0   8   2      257.66      231.50     31.35 o 
   2   8   2      291.58      287.86     12.49 o 
   4   8   2      212.94      230.20     32.27 o 
   6   8   2      225.93      249.69     18.53 o 
   8   8   2       93.33       88.96     14.55 o 
  10   8   2       34.79       36.81     13.63 o 
  12   8   2       38.55       61.92     15.46 o 
   1   9   2       67.30       73.60      7.46 o 
   3   9   2        9.29       20.55      8.88 o 
   5   9   2       10.94       10.89      9.71 o 
   7   9   2       90.67       77.65     14.18 o 
   9   9   2        2.70       -5.33     11.44 o 
   0  10   2        2.38        9.47     13.82 o 
   2  10   2        8.86       13.01      9.56 o 
   4  10   2       18.58       13.90      9.99 o 
   6  10   2       91.19       98.66     15.34 o 
   8  10   2       21.67       19.90     13.09 o 
   1  11   2       33.20       14.19     11.48 o 
   3  11   2       19.49       21.18     11.17 o 
   5  11   2       25.83       20.47     16.05 o 
   1   1   3     1390.91     1502.23     15.75 o 
   3   1   3      199.40      215.40      8.85 o 
   5   1   3      748.03      740.28     10.91 o 
   7   1   3     1064.58     1104.75     14.65 o 
   9   1   3      139.65      154.19      9.40 o 
  11   1   3      412.83      392.80     16.90 o 
  13   1   3       36.86       38.77      8.80 o 
  15   1   3        9.68       22.45     10.14 o 
   0   2   3       42.28       55.77     10.95 o 
   2   2   3     1291.62     1278.26     16.15 o 
   4   2   3      601.99      601.29     10.96 o 
   6   2   3      189.36      201.65      7.81 o 
   8   2   3       53.16       66.71      6.01 o 
  10   2   3      115.56      113.72      8.48 o 
  12   2   3      391.16      408.58     16.02 o 
  14   2   3       43.85       52.18     11.24 o 
   1   3   3      774.05      811.49     13.98 o 
   3   3   3     1386.52     1397.08     18.49 o 
   5   3   3      901.05      884.34     12.20 o 
   7   3   3      110.00      110.68      6.59 o 
   9   3   3       15.08       12.42      5.77 o 
  11   3   3       75.56       84.10      8.90 o 
  13   3   3       79.86       63.03      9.33 o 
  15   3   3        0.80       -3.40     12.41 o 
   0   4   3      102.16      125.27     10.51 o 
   2   4   3      121.06      126.03      6.35 o 
   4   4   3      138.25      141.55      6.28 o 
   6   4   3      307.82      319.10      9.11 o 
   8   4   3        4.41       -4.66      6.50 o 
  10   4   3      172.63      152.03     13.97 o 
  12   4   3       29.72       28.83      9.39 o 
  14   4   3        4.47       -1.83      9.66 o 
   1   5   3       18.90       16.42      6.58 o 
   3   5   3     1138.79     1116.39     20.42 o 
   5   5   3      120.09      113.05      8.46 o 
   7   5   3      123.05      125.23     12.28 o 
   9   5   3       43.15       24.38      9.45 o 
  11   5   3      111.42      115.97     16.39 o 
  13   5   3        5.60       -6.44      9.54 o 
   0   6   3      625.43      610.94     20.19 o 
   2   6   3      153.33      174.56     13.13 o 
   4   6   3       48.68       38.68      7.27 o 
   6   6   3       11.37       -3.54      7.27 o 
   8   6   3       49.25       58.19     10.79 o 
  10   6   3       88.50       79.33     13.49 o 
  12   6   3        7.85       15.47     12.69 o 
   1   7   3      155.73      152.98     11.78 o 
   3   7   3       59.68       56.39      8.25 o 
   5   7   3      117.79      110.29     11.96 o 
   7   7   3      206.21      244.96     17.70 o 
   9   7   3       56.31       36.58     10.86 o 
  11   7   3       91.27       68.76     13.58 o 
   0   8   3       98.75       94.98     13.21 o 
   2   8   3        8.01        6.27      8.36 o 
   4   8   3       33.84       40.26     10.43 o 
   6   8   3       11.39       -3.37      9.15 o 
   8   8   3        1.88       -7.43      9.69 o 
  10   8   3        4.91        6.65     11.21 o 
   1   9   3       79.19       57.19     10.00 o 
   3   9   3       41.54       51.87     11.14 o 
   5   9   3      202.44      194.14     18.91 o 
   7   9   3       19.95       13.24     11.46 o 
   9   9   3        4.35       14.73     13.25 o 
   0  10   3       27.35       28.41     15.44 o 
   2  10   3       19.42       23.22     16.84 o 
   4  10   3        3.67       -1.91     11.07 o 
   6  10   3        5.51       12.79     12.10 o 
   0   0   4      690.48      762.77     40.25 o 
   2   0   4      483.16      506.78     17.12 o 
   4   0   4      121.17      131.93     12.22 o 
   6   0   4     1312.49     1364.42     28.18 o 
   8   0   4       88.31       78.81      9.85 o 
  10   0   4       99.52      114.01     20.96 o 
  12   0   4      204.04      198.42     17.91 o 
  14   0   4       29.84       24.72     39.33 o 
   1   1   4       14.26        9.65      5.25 o 
   3   1   4      187.15      169.45      9.13 o 
   5   1   4      107.78      100.60      7.99 o 
   7   1   4      233.00      237.51      9.53 o 
   9   1   4      105.00      120.85      9.97 o 
  11   1   4        7.23       10.26      6.96 o 
  13   1   4       21.10       28.54      9.27 o 
   0   2   4      179.89      186.64     18.30 o 
   2   2   4       11.91       14.41      5.31 o 
   4   2   4      191.90      182.41      8.17 o 
   6   2   4      378.03      396.97     10.61 o 
   8   2   4        7.27        5.94      5.41 o 
  10   2   4       43.77       36.37      7.07 o 
  12   2   4       54.05       59.61      9.34 o 
  14   2   4        7.13       -9.54     11.39 o 
   1   3   4        2.39        7.18      7.39 o 
   3   3   4       51.35       46.27      6.32 o 
   5   3   4      266.07      272.52     10.45 o 
   7   3   4       47.84       53.27      6.39 o 
   9   3   4       11.24       15.48      7.09 o 
  11   3   4       40.24       52.39     10.40 o 
  13   3   4        8.23        6.61      9.17 o 
   0   4   4     1171.75     1183.68     36.50 o 
   2   4   4      191.33      212.23     14.61 o 
   4   4   4      273.14      289.23     13.00 o 
   6   4   4      490.83      501.63     16.39 o 
   8   4   4       10.76        5.18      6.92 o 
  10   4   4      136.65      123.46     12.57 o 
  12   4   4       61.24       45.17     13.18 o 
   1   5   4       84.98       92.60     11.89 o 
   3   5   4       11.41        9.00      8.94 o 
   5   5   4       34.78       32.32      7.07 o 
   7   5   4      127.87      113.29     10.28 o 
   9   5   4       66.25       50.29      9.81 o 
  11   5   4       40.88       33.46     14.20 o 
   0   6   4     1011.62     1051.15     38.85 o 
   2   6   4       59.36       65.09     11.79 o 
   4   6   4       15.47       22.39      7.54 o 
   6   6   4      387.68      368.44     15.53 o 
   8   6   4        4.97        3.11      9.02 o 
  10   6   4       21.19       42.13     10.38 o 
   1   7   4      173.26      177.73     15.36 o 
   3   7   4       55.22       49.68     10.92 o 
   5   7   4       51.33       39.51      9.79 o 
   7   7   4        9.68       -0.74      8.62 o 
   9   7   4       14.82       33.11     10.66 o 
   0   8   4       32.59       41.50     16.26 o 
   2   8   4       80.60       98.24     14.62 o 
   4   8   4        2.77       18.38      9.94 o 
   6   8   4        8.47        9.40     16.28 o 
   8   8   4        8.55       19.39     12.42 o 
   1   9   4        2.44        0.13     10.93 o 
   3   9   4       41.68       25.79     12.00 o 
   5   9   4        2.68       -0.81     10.61 o 
   0  10   4       72.50       54.21     22.07 o 
   1   1   5       13.04       19.83      9.39 o 
   3   1   5        1.11       -5.85      8.07 o 
   5   1   5      172.84      171.02     10.21 o 
   7   1   5      199.07      212.60     14.55 o 
   9   1   5       82.02       87.95      8.21 o 
  11   1   5       19.84       19.40     12.72 o 
   0   2   5       77.21       69.62     15.89 o 
   2   2   5      273.47      284.43     17.26 o 
   4   2   5        0.15        0.17      5.83 o 
   6   2   5       14.97       14.37      5.83 o 
   8   2   5       18.11       19.28      6.60 o 
  10   2   5       10.19       14.27      8.02 o 
  12   2   5       61.55       40.73     11.12 o 
   1   3   5      124.83       90.43     12.31 o 
   3   3   5      101.78      104.57     12.96 o 
   5   3   5      262.25      263.94     13.16 o 
   7   3   5      239.69      253.56     14.63 o 
   9   3   5        5.04        3.29      8.39 o 
  11   3   5       28.12       38.18     11.85 o 
   0   4   5      205.51      203.86     33.20 o 
   2   4   5       60.73       50.91     11.09 o 
   4   4   5        6.64        2.96      9.84 o 
   6   4   5       24.94       24.13      7.89 o 
   8   4   5        1.59        2.64      8.10 o 
  10   4   5       21.08       18.27     10.59 o 
   1   5   5       72.29       69.06     12.58 o 
   3   5   5      323.68      362.99     31.73 o 
   5   5   5      131.82      137.09     12.09 o 
   7   5   5       19.60       31.84      9.18 o 
   9   5   5       48.36       28.27     11.73 o 
   0   6   5      115.60      124.74     23.84 o 
   2   6   5        8.85       20.47     11.48 o 
   4   6   5        7.16       29.15     11.33 o 
   6   6   5        6.81       12.08      9.80 o 
   8   6   5        8.20        5.05     10.65 o 
   1   7   5       10.41        3.32     10.63 o 
   3   7   5        6.96       11.41     10.80 o 
   5   7   5       22.20       25.97     11.07 o 
   7   7   5        3.17       -4.81     10.86 o 
   0   8   5       12.10       22.29     17.16 o 
   2   8   5        9.42       -3.00     10.87 o 
   4   8   5        1.79       -0.43     12.65 o 
   0   0   6       33.15       11.32     21.70 o 
   2   0   6       10.72        4.72     14.26 o 
   4   0   6       12.81        9.06     15.08 o 
   6   0   6       94.47       66.85     12.17 o 
   8   0   6        0.62        3.86     10.33 o 
  10   0   6        7.53        4.47     12.38 o 
   1   1   6       13.81       23.78     11.79 o 
   3   1   6        6.40       -6.56      9.92 o 
   5   1   6       64.92       59.34      8.23 o 
   7   1   6       19.70       12.87      7.32 o 
   9   1   6       18.77        6.37      9.31 o 
   0   2   6       50.77       33.80     23.19 o 
   2   2   6       48.62       39.56     11.65 o 
   4   2   6        0.95       -7.07     10.06 o 
   6   2   6       94.17      104.42     12.57 o 
   8   2   6        9.17       -8.52      8.97 o 
   1   3   6       16.05       18.07     11.13 o 
   3   3   6        4.88       27.90     11.62 o 
   5   3   6       84.76       93.14     11.55 o 
   7   3   6        0.19        7.46      8.64 o 
   9   3   6        5.19        0.48     12.12 o 
   0   4   6       54.61       66.83     19.01 o 
   2   4   6       71.87       63.28     13.45 o 
   4   4   6        8.60       10.26     11.38 o 
   6   4   6       26.96       40.35      9.87 o 
   8   4   6       22.09       35.77     12.93 o 
   1   5   6       54.46       48.41     20.59 o 
   3   5   6        7.07       -8.85     11.29 o 
   5   5   6        5.73       -5.29      9.20 o 
   7   5   6       17.50       46.39     13.58 o 
   0   6   6       33.92        8.95     17.96 o 
   2   6   6        1.80       -1.62     12.34 o 
   4   6   6       11.14        0.97     12.28 o 
   1   1   7        8.72       15.13     12.23 o 
   3   1   7       29.74       27.90     14.91 o 
   5   1   7       44.89       41.53     12.43 o 
   0   2   7        0.85       20.08     17.31 o 
   2   2   7       32.47       27.35     12.56 o 
   4   2   7        3.35        1.02     12.47 o 
   1   3   7       26.83       24.78     13.27 o 
   3   3   7        4.01        0.93     12.34 o 
                                                 
